# Supplementary material for: The Experiences of Nurses and Physicians Caring for COVID-19 Patients: Findings from an Exploratory Phenomenological Study in a High Case-Load Country
Source: Int J Environ Res Public Health. 2021 Aug 26;18(17):9002. doi: 10.3390/ijerph18179002 (PMC8431539; doi:10.3390/ijerph18179002)
Supplement: Supplementary file 1 [file ijerph-18-09002-s001.zip]

Archive with 1 entries (1 files):
- ijerph-1333446-supplementary.pdf
